# Supplementary material for: A common East-Asian ALDH2 mutation causes metabolic disorders and the therapeutic effect of ALDH2 activators
Source: Nat Commun. 2023 Sep 25;14:5971. doi: 10.1038/s41467-023-41570-6 (PMC10520061; doi:10.1038/s41467-023-41570-6)
Supplement: Supplementary file 4 — Supplementary Data 1 [file 41467_2023_41570_MOESM4_ESM.zip]

Archive with 636 entries (536 files):
- Table S5b/D3Z041/
- Table S5b/D3Z041/D3Z041_WTO-1_K264.html
- Table S5b/D3Z041/D3Z041_WTO-1_K264_files/
- Table S5b/D3Z041/D3Z041_WTO-1_K264_files/88x31_logo_white.gif
- Table S5b/D3Z041/D3Z041_WTO-1_K264_files/external_arrow.png
- Table S5b/D3Z041/D3Z041_WTO-1_K264_files/mass_error.pl.ñU╕n
- Table S5b/D3Z041/D3Z041_WTO-1_K264_files/protein_view.css
- Table S5b/D3Z041/D3Z041_WTO-1_K264_files/protein_view.js.ñU╕n
- Table S5b/D3Z041/D3Z041_WTO-1_K264_files/protein_view-vendor.js.ñU╕n
- Table S5b/D3Z041/D3Z041_WTO-1_K264_files/saved_resource.html
- Table S5b/D3Z041/D3Z041_WTO-2_C168.html
- Table S5b/D3Z041/D3Z041_WTO-2_C168_files/
- Table S5b/D3Z041/D3Z041_WTO-2_C168_files/88x31_logo_white.gif
- Table S5b/D3Z041/D3Z041_WTO-2_C168_files/external_arrow.png
- Table S5b/D3Z041/D3Z041_WTO-2_C168_files/mass_error.pl.ñU╕n
- Table S5b/D3Z041/D3Z041_WTO-2_C168_files/protein_view.css
- Table S5b/D3Z041/D3Z041_WTO-2_C168_files/protein_view.js.ñU╕n
- Table S5b/D3Z041/D3Z041_WTO-2_C168_files/protein_view-vendor.js.ñU╕n
- Table S5b/D3Z041/D3Z041_WTO-2_C168_files/saved_resource.html
- Table S5b/D3Z041/D3Z041_WTO-3_K633.html
- Table S5b/D3Z041/D3Z041_WTO-3_K633_files/
- Table S5b/D3Z041/D3Z041_WTO-3_K633_files/88x31_logo_white.gif
- Table S5b/D3Z041/D3Z041_WTO-3_K633_files/external_arrow.png
- Table S5b/D3Z041/D3Z041_WTO-3_K633_files/mass_error.pl.ñU╕n
- Table S5b/D3Z041/D3Z041_WTO-3_K633_files/protein_view.css
- Table S5b/D3Z041/D3Z041_WTO-3_K633_files/protein_view.js.ñU╕n
- Table S5b/D3Z041/D3Z041_WTO-3_K633_files/protein_view-vendor.js.ñU╕n
- Table S5b/D3Z041/D3Z041_WTO-3_K633_files/saved_resource.html
- Table S5b/P12242/
- Table S5b/P12242/P12242_WTO-1_C25.html
- Table S5b/P12242/P12242_WTO-1_C25_files/
- Table S5b/P12242/P12242_WTO-1_C25_files/88x31_logo_white.gif
- Table S5b/P12242/P12242_WTO-1_C25_files/external_arrow.png
- Table S5b/P12242/P12242_WTO-1_C25_files/mass_error.pl.ñU╕n
- Table S5b/P12242/P12242_WTO-1_C25_files/protein_view.css
- Table S5b/P12242/P12242_WTO-1_C25_files/protein_view.js.ñU╕n
- Table S5b/P12242/P12242_WTO-1_C25_files/protein_view-vendor.js.ñU╕n
- Table S5b/P12242/P12242_WTO-1_C25_files/saved_resource.html
- Table S5b/P58281-2/
- Table S5b/P58281-2/P58281-2_WTO-1_H495.html
- Table S5b/P58281-2/P58281-2_WTO-1_H495_files/
- Table S5b/P58281-2/P58281-2_WTO-1_H495_files/88x31_logo_white.gif
- Table S5b/P58281-2/P58281-2_WTO-1_H495_files/external_arrow.png
- Table S5b/P58281-2/P58281-2_WTO-1_H495_files/mass_error.pl.ñU╕n
- Table S5b/P58281-2/P58281-2_WTO-1_H495_files/protein_view.css
- Table S5b/P58281-2/P58281-2_WTO-1_H495_files/protein_view.js.ñU╕n
- Table S5b/P58281-2/P58281-2_WTO-1_H495_files/protein_view-vendor.js.ñU╕n
- Table S5b/P58281-2/P58281-2_WTO-1_H495_files/saved_resource.html
- Table S5b/P58281-2/P58281-2_WTO60-1.html
- Table S5b/P58281-2/P58281-2_WTO60-1_files/
- Table S5b/P58281-2/P58281-2_WTO60-1_files/88x31_logo_white.gif
- Table S5b/P58281-2/P58281-2_WTO60-1_files/external_arrow.png
- Table S5b/P58281-2/P58281-2_WTO60-1_files/mass_error.pl.ñU╕n
- Table S5b/P58281-2/P58281-2_WTO60-1_files/protein_view.css
- Table S5b/P58281-2/P58281-2_WTO60-1_files/protein_view.js.ñU╕n
- Table S5b/P58281-2/P58281-2_WTO60-1_files/protein_view-vendor.js.ñU╕n
- Table S5b/P58281-2/P58281-2_WTO60-1_files/saved_resource.html
- Table S5b/P58281-2/P58281-2_WTO60-3_H495_H879.html
- Table S5b/P58281-2/P58281-2_WTO60-3_H495_H879_files/
- Table S5b/P58281-2/P58281-2_WTO60-3_H495_H879_files/88x31_logo_white.gif
- Table S5b/P58281-2/P58281-2_WTO60-3_H495_H879_files/external_arrow.png
- Table S5b/P58281-2/P58281-2_WTO60-3_H495_H879_files/mass_error.pl.ñU╕n
- Table S5b/P58281-2/P58281-2_WTO60-3_H495_H879_files/protein_view.css
- Table S5b/P58281-2/P58281-2_WTO60-3_H495_H879_files/protein_view.js.ñU╕n
- Table S5b/P58281-2/P58281-2_WTO60-3_H495_H879_files/protein_view-vendor.js.ñU╕n
- Table S5b/P58281-2/P58281-2_WTO60-3_H495_H879_files/saved_resource.html
- Table S5b/Q64521/
- Table S5b/Q64521/Q64521_WTO-1_C309_H633_K634.html
- Table S5b/Q64521/Q64521_WTO-1_C309_H633_K634_files/
- Table S5b/Q64521/Q64521_WTO-1_C309_H633_K634_files/88x31_logo_white.gif
- Table S5b/Q64521/Q64521_WTO-1_C309_H633_K634_files/external_arrow.png
- Table S5b/Q64521/Q64521_WTO-1_C309_H633_K634_files/mass_error.pl.ñU╕n
- Table S5b/Q64521/Q64521_WTO-1_C309_H633_K634_files/protein_view.css
- Table S5b/Q64521/Q64521_WTO-1_C309_H633_K634_files/protein_view.js.ñU╕n
- Table S5b/Q64521/Q64521_WTO-1_C309_H633_K634_files/protein_view-vendor.js.ñU╕n
- Table S5b/Q64521/Q64521_WTO-1_C309_H633_K634_files/saved_resource.html
- Table S5b/Q8BMS1/
- Table S5b/Q8BMS1/Q8BMS1_WTO-1_K66_K664.html
- Table S5b/Q8BMS1/Q8BMS1_WTO-1_K66_K664_files/
- Table S5b/Q8BMS1/Q8BMS1_WTO-1_K66_K664_files/88x31_logo_white.gif
- Table S5b/Q8BMS1/Q8BMS1_WTO-1_K66_K664_files/external_arrow.png
- Table S5b/Q8BMS1/Q8BMS1_WTO-1_K66_K664_files/mass_error.pl.ñU╕n
- Table S5b/Q8BMS1/Q8BMS1_WTO-1_K66_K664_files/protein_view.css
- Table S5b/Q8BMS1/Q8BMS1_WTO-1_K66_K664_files/protein_view.js.ñU╕n
- Table S5b/Q8BMS1/Q8BMS1_WTO-1_K66_K664_files/protein_view-vendor.js.ñU╕n
- Table S5b/Q8BMS1/Q8BMS1_WTO-1_K66_K664_files/saved_resource.html
- Table S5b/Q8BMS1/Q8BMS1_WTO-2_C97.html
- Table S5b/Q8BMS1/Q8BMS1_WTO-2_C97_files/
- Table S5b/Q8BMS1/Q8BMS1_WTO-2_C97_files/88x31_logo_white.gif
- Table S5b/Q8BMS1/Q8BMS1_WTO-2_C97_files/external_arrow.png
- Table S5b/Q8BMS1/Q8BMS1_WTO-2_C97_files/mass_error.pl.ñU╕n
- Table S5b/Q8BMS1/Q8BMS1_WTO-2_C97_files/protein_view.css
- Table S5b/Q8BMS1/Q8BMS1_WTO-2_C97_files/protein_view.js.ñU╕n
- Table S5b/Q8BMS1/Q8BMS1_WTO-2_C97_files/protein_view-vendor.js.ñU╕n
- Table S5b/Q8BMS1/Q8BMS1_WTO-2_C97_files/saved_resource(1).html
- Table S5b/Q8BMS1/Q8BMS1_WTO-2_C97_files/saved_resource.html
- Table S5b/Q8BMS1/Q8BMS1_WTO-3_K94.html
- Table S5b/Q8BWT1/
- Table S5b/Q8BWT1/Q8BWT1_WTO-1-K25.html
- Table S5b/Q8BWT1/Q8BWT1_WTO-1-K25_files/
- Table S5b/Q8BWT1/Q8BWT1_WTO-1-K25_files/88x31_logo_white.gif
- Table S5b/Q8BWT1/Q8BWT1_WTO-1-K25_files/external_arrow.png
- Table S5b/Q8BWT1/Q8BWT1_WTO-1-K25_files/mass_error.pl.ñU╕n
- Table S5b/Q8BWT1/Q8BWT1_WTO-1-K25_files/protein_view.css
- Table S5b/Q8BWT1/Q8BWT1_WTO-1-K25_files/protein_view.js.ñU╕n
- Table S5b/Q8BWT1/Q8BWT1_WTO-1-K25_files/protein_view-vendor.js.ñU╕n
- Table S5b/Q8BWT1/Q8BWT1_WTO-1-K25_files/saved_resource.html
- Table S5b/Q8BWT1/Q8BWT1_WTO-2_C103_C107.html
- Table S5b/Q8BWT1/Q8BWT1_WTO-2_C103_C107_files/
- Table S5b/Q8BWT1/Q8BWT1_WTO-2_C103_C107_files/88x31_logo_white.gif
- Table S5b/Q8BWT1/Q8BWT1_WTO-2_C103_C107_files/external_arrow.png
- Table S5b/Q8BWT1/Q8BWT1_WTO-2_C103_C107_files/mass_error.pl.ñU╕n
- Table S5b/Q8BWT1/Q8BWT1_WTO-2_C103_C107_files/protein_view.css
- Table S5b/Q8BWT1/Q8BWT1_WTO-2_C103_C107_files/protein_view.js.ñU╕n
- Table S5b/Q8BWT1/Q8BWT1_WTO-2_C103_C107_files/protein_view-vendor.js.ñU╕n
- Table S5b/Q8BWT1/Q8BWT1_WTO-2_C103_C107_files/saved_resource.html
- Table S5b/Q8K2B3/
- Table S5b/Q8K2B3/Q8K2B3_WTO-1_C438_C574.html
- Table S5b/Q8K2B3/Q8K2B3_WTO-1_C438_C574_files/
- Table S5b/Q8K2B3/Q8K2B3_WTO-1_C438_C574_files/88x31_logo_white.gif
- Table S5b/Q8K2B3/Q8K2B3_WTO-1_C438_C574_files/external_arrow.png
- Table S5b/Q8K2B3/Q8K2B3_WTO-1_C438_C574_files/mass_error.pl.ñU╕n
- Table S5b/Q8K2B3/Q8K2B3_WTO-1_C438_C574_files/protein_view.css
- Table S5b/Q8K2B3/Q8K2B3_WTO-1_C438_C574_files/protein_view.js.ñU╕n
- Table S5b/Q8K2B3/Q8K2B3_WTO-1_C438_C574_files/protein_view-vendor.js.ñU╕n
- Table S5b/Q8K2B3/Q8K2B3_WTO-1_C438_C574_files/saved_resource.html
- Table S5b/Q924L1/
- Table S5b/Q924L1/Q924L1_WTO-1-H184.html
- Table S5b/Q924L1/Q924L1_WTO-1-H184_files/
- Table S5b/Q924L1/Q924L1_WTO-1-H184_files/88x31_logo_white.gif
- Table S5b/Q924L1/Q924L1_WTO-1-H184_files/external_arrow.png
- Table S5b/Q924L1/Q924L1_WTO-1-H184_files/mass_error.pl.ñU╕n
- Table S5b/Q924L1/Q924L1_WTO-1-H184_files/protein_view.css
- Table S5b/Q924L1/Q924L1_WTO-1-H184_files/protein_view.js.ñU╕n
- Table S5b/Q924L1/Q924L1_WTO-1-H184_files/protein_view-vendor.js.ñU╕n
- Table S5b/Q924L1/Q924L1_WTO-1-H184_files/saved_resource.html
- Table S5b/Q924L1/Q924L1_WTO-3-H197.html
- Table S5b/Q924L1/Q924L1_WTO-3-H197_files/
- Table S5b/Q924L1/Q924L1_WTO-3-H197_files/88x31_logo_white.gif
- Table S5b/Q924L1/Q924L1_WTO-3-H197_files/external_arrow.png
- Table S5b/Q924L1/Q924L1_WTO-3-H197_files/mass_error.pl.ñU╕n
- Table S5b/Q924L1/Q924L1_WTO-3-H197_files/protein_view.css
- Table S5b/Q924L1/Q924L1_WTO-3-H197_files/protein_view.js.ñU╕n
- Table S5b/Q924L1/Q924L1_WTO-3-H197_files/protein_view-vendor.js.ñU╕n
- Table S5b/Q924L1/Q924L1_WTO-3-H197_files/saved_resource.html
- Table S5b/Q99JY0/
- Table S5b/Q99JY0/Q99JY0_WTO-1_H133.html
- Table S5b/Q99JY0/Q99JY0_WTO-1_H133_files/
- Table S5b/Q99JY0/Q99JY0_WTO-1_H133_files/88x31_logo_white.gif
- Table S5b/Q99JY0/Q99JY0_WTO-1_H133_files/external_arrow.png
- Table S5b/Q99JY0/Q99JY0_WTO-1_H133_files/mass_error.pl.ñU╕n
- Table S5b/Q99JY0/Q99JY0_WTO-1_H133_files/protein_view.css
- Table S5b/Q99JY0/Q99JY0_WTO-1_H133_files/protein_view.js.ñU╕n
- Table S5b/Q99JY0/Q99JY0_WTO-1_H133_files/protein_view-vendor.js.ñU╕n
- Table S5b/Q99JY0/Q99JY0_WTO-1_H133_files/saved_resource.html
- Table S5b/Q99JY0/Q99JY0_WTO-2_C549.html
- Table S5b/Q99JY0/Q99JY0_WTO-2_C549_files/
- Table S5b/Q99JY0/Q99JY0_WTO-2_C549_files/88x31_logo_white.gif
- Table S5b/Q99JY0/Q99JY0_WTO-2_C549_files/external_arrow.png
- Table S5b/Q99JY0/Q99JY0_WTO-2_C549_files/mass_error.pl.ñU╕n
- Table S5b/Q99JY0/Q99JY0_WTO-2_C549_files/protein_view.css
- Table S5b/Q99JY0/Q99JY0_WTO-2_C549_files/protein_view.js.ñU╕n
- Table S5b/Q99JY0/Q99JY0_WTO-2_C549_files/protein_view-vendor.js.ñU╕n
- Table S5b/Q99JY0/Q99JY0_WTO-2_C549_files/saved_resource.html
- Table S5b/Q99JY0/Q99JY0_WTO60-1_C139_C158.html
- Table S5b/Q99JY0/Q99JY0_WTO60-1_C139_C158_files/
- Table S5b/Q99JY0/Q99JY0_WTO60-1_C139_C158_files/88x31_logo_white.gif
- Table S5b/Q99JY0/Q99JY0_WTO60-1_C139_C158_files/external_arrow.png
- Table S5b/Q99JY0/Q99JY0_WTO60-1_C139_C158_files/mass_error.pl.ñU╕n
- Table S5b/Q99JY0/Q99JY0_WTO60-1_C139_C158_files/protein_view.css
- Table S5b/Q99JY0/Q99JY0_WTO60-1_C139_C158_files/protein_view.js.ñU╕n
- Table S5b/Q99JY0/Q99JY0_WTO60-1_C139_C158_files/protein_view-vendor.js.ñU╕n
- Table S5b/Q99JY0/Q99JY0_WTO60-1_C139_C158_files/saved_resource.html
- Table S5b/Q99KIO/
- Table S5b/Q99KIO/Q99KI0_WTO-2_H268_C277_C385.html
- Table S5b/Q99KIO/Q99KI0_WTO-2_H268_C277_C385_files/
- Table S5b/Q99KIO/Q99KI0_WTO-2_H268_C277_C385_files/88x31_logo_white.gif
- Table S5b/Q99KIO/Q99KI0_WTO-2_H268_C277_C385_files/external_arrow.png
- Table S5b/Q99KIO/Q99KI0_WTO-2_H268_C277_C385_files/mass_error.pl.ñU╕n
- Table S5b/Q99KIO/Q99KI0_WTO-2_H268_C277_C385_files/protein_view.css
- Table S5b/Q99KIO/Q99KI0_WTO-2_H268_C277_C385_files/protein_view.js.ñU╕n
- Table S5b/Q99KIO/Q99KI0_WTO-2_H268_C277_C385_files/protein_view-vendor.js.ñU╕n
- Table S5b/Q99KIO/Q99KI0_WTO-2_H268_C277_C385_files/saved_resource.html
- Table S5b/Q99KIO/Q99KI0_WTO-4_C284_H268_C410.html
- Table S5b/Q99KIO/Q99KI0_WTO-4_C284_H268_C410_files/
- Table S5b/Q99KIO/Q99KI0_WTO-4_C284_H268_C410_files/88x31_logo_white.gif
- Table S5b/Q99KIO/Q99KI0_WTO-4_C284_H268_C410_files/external_arrow.png
- Table S5b/Q99KIO/Q99KI0_WTO-4_C284_H268_C410_files/mass_error.pl.ñU╕n
- Table S5b/Q99KIO/Q99KI0_WTO-4_C284_H268_C410_files/protein_view.css
- Table S5b/Q99KIO/Q99KI0_WTO-4_C284_H268_C410_files/protein_view.js.ñU╕n
- Table S5b/Q99KIO/Q99KI0_WTO-4_C284_H268_C410_files/protein_view-vendor.js.ñU╕n
- Table S5b/Q99KIO/Q99KI0_WTO-4_C284_H268_C410_files/saved_resource.html
- Table S5b/Q99KIO/Q99KI0_WTO60-3_K144.html
- Table S5b/Q99KIO/Q99KI0_WTO60-3_K144_files/
- Table S5b/Q99KIO/Q99KI0_WTO60-3_K144_files/88x31_logo_white.gif
- Table S5b/Q99KIO/Q99KI0_WTO60-3_K144_files/external_arrow.png
- Table S5b/Q99KIO/Q99KI0_WTO60-3_K144_files/mass_error.pl.ñU╕n
- Table S5b/Q99KIO/Q99KI0_WTO60-3_K144_files/protein_view.css
- Table S5b/Q99KIO/Q99KI0_WTO60-3_K144_files/protein_view.js.ñU╕n
- Table S5b/Q99KIO/Q99KI0_WTO60-3_K144_files/protein_view-vendor.js.ñU╕n
- Table S5b/Q99KIO/Q99KI0_WTO60-3_K144_files/saved_resource.html
- Table S5b/Q9CPQ1/
- Table S5b/Q9CPQ1/Q9CPQ1_WTO1-1_H23.html
- Table S5b/Q9CPQ1/Q9CPQ1_WTO1-1_H23_files/
- Table S5b/Q9CPQ1/Q9CPQ1_WTO1-1_H23_files/88x31_logo_white.gif
- Table S5b/Q9CPQ1/Q9CPQ1_WTO1-1_H23_files/external_arrow.png
- Table S5b/Q9CPQ1/Q9CPQ1_WTO1-1_H23_files/mass_error.pl.ñU╕n
- Table S5b/Q9CPQ1/Q9CPQ1_WTO1-1_H23_files/protein_view.css
- Table S5b/Q9CPQ1/Q9CPQ1_WTO1-1_H23_files/protein_view.js.ñU╕n
- Table S5b/Q9CPQ1/Q9CPQ1_WTO1-1_H23_files/protein_view-vendor.js.ñU╕n
- Table S5b/Q9CPQ1/Q9CPQ1_WTO1-1_H23_files/saved_resource.html
- Table S5b/Q9CQB4/
- Table S5b/Q9CQB4/Q9CQB4_WTO-1-H39.html
- Table S5b/Q9CQB4/Q9CQB4_WTO-1-H39_files/
- Table S5b/Q9CQB4/Q9CQB4_WTO-1-H39_files/88x31_logo_white.gif
- Table S5b/Q9CQB4/Q9CQB4_WTO-1-H39_files/external_arrow.png
- Table S5b/Q9CQB4/Q9CQB4_WTO-1-H39_files/mass_error.pl.ñU╕n
- Table S5b/Q9CQB4/Q9CQB4_WTO-1-H39_files/protein_view.css
- Table S5b/Q9CQB4/Q9CQB4_WTO-1-H39_files/protein_view.js.ñU╕n
- Table S5b/Q9CQB4/Q9CQB4_WTO-1-H39_files/protein_view-vendor.js.ñU╕n
- Table S5b/Q9CQB4/Q9CQB4_WTO-1-H39_files/saved_resource.html
- Table S5b/Q9CZ13/
- Table S5b/Q9CZ13/Q9CZ13_WTO-1_H188.html
- Table S5b/Q9CZ13/Q9CZ13_WTO-1_H188_files/
- Table S5b/Q9CZ13/Q9CZ13_WTO-1_H188_files/88x31_logo_white.gif
- Table S5b/Q9CZ13/Q9CZ13_WTO-1_H188_files/external_arrow.png
- Table S5b/Q9CZ13/Q9CZ13_WTO-1_H188_files/mass_error.pl.ñU╕n
- Table S5b/Q9CZ13/Q9CZ13_WTO-1_H188_files/protein_view.css
- Table S5b/Q9CZ13/Q9CZ13_WTO-1_H188_files/protein_view.js.ñU╕n
- Table S5b/Q9CZ13/Q9CZ13_WTO-1_H188_files/protein_view-vendor.js.ñU╕n
- Table S5b/Q9CZ13/Q9CZ13_WTO-1_H188_files/saved_resource.html
- Table S5b/Q9CZ13/Q9CZ13_WTO-3_K111.html
- Table S5b/Q9CZ13/Q9CZ13_WTO-3_K111_files/
- Table S5b/Q9CZ13/Q9CZ13_WTO-3_K111_files/88x31_logo_white.gif
- Table S5b/Q9CZ13/Q9CZ13_WTO-3_K111_files/external_arrow.png
- Table S5b/Q9CZ13/Q9CZ13_WTO-3_K111_files/mass_error.pl.ñU╕n
- Table S5b/Q9CZ13/Q9CZ13_WTO-3_K111_files/protein_view.css
- Table S5b/Q9CZ13/Q9CZ13_WTO-3_K111_files/protein_view.js.ñU╕n
- Table S5b/Q9CZ13/Q9CZ13_WTO-3_K111_files/protein_view-vendor.js.ñU╕n
- Table S5b/Q9CZ13/Q9CZ13_WTO-3_K111_files/saved_resource.html
- Table S5b/Q9D0M3/
- Table S5b/Q9D0M3/Q9D0M3_WTO-1_H107.html
- Table S5b/Q9D0M3/Q9D0M3_WTO-1_H107_files/
- Table S5b/Q9D0M3/Q9D0M3_WTO-1_H107_files/88x31_logo_white.gif
- Table S5b/Q9D0M3/Q9D0M3_WTO-1_H107_files/external_arrow.png
- Table S5b/Q9D0M3/Q9D0M3_WTO-1_H107_files/mass_error.pl.ñU╕n
- Table S5b/Q9D0M3/Q9D0M3_WTO-1_H107_files/protein_view.css
- Table S5b/Q9D0M3/Q9D0M3_WTO-1_H107_files/protein_view.js.ñU╕n
- Table S5b/Q9D0M3/Q9D0M3_WTO-1_H107_files/protein_view-vendor.js.ñU╕n
- Table S5b/Q9D0M3/Q9D0M3_WTO-1_H107_files/saved_resource.html
- Table S5b/Q9DCS9/
- Table S5b/Q9DCS9/Q9DCS9_230529-1-WTO-3_20230601175054.html
- Table S5b/Q9DCS9/Q9DCS9_230529-1-WTO-3_20230601175054_files/
- Table S5b/Q9DCS9/Q9DCS9_230529-1-WTO-3_20230601175054_files/88x31_logo_white.gif
- Table S5b/Q9DCS9/Q9DCS9_230529-1-WTO-3_20230601175054_files/external_arrow.png
- Table S5b/Q9DCS9/Q9DCS9_230529-1-WTO-3_20230601175054_files/mass_error.pl.ñU╕n
- Table S5b/Q9DCS9/Q9DCS9_230529-1-WTO-3_20230601175054_files/protein_view.css
- Table S5b/Q9DCS9/Q9DCS9_230529-1-WTO-3_20230601175054_files/protein_view.js.ñU╕n
- Table S5b/Q9DCS9/Q9DCS9_230529-1-WTO-3_20230601175054_files/protein_view-vendor.js.ñU╕n
- Table S5b/Q9DCS9/Q9DCS9_230529-1-WTO-3_20230601175054_files/saved_resource.html
- Table S5b/Q9DCS9/Q9DCS9_WTO60-2.html
- Table S5b/Q9DCS9/Q9DCS9_WTO60-2_files/
- Table S5b/Q9DCS9/Q9DCS9_WTO60-2_files/88x31_logo_white.gif
- Table S5b/Q9DCS9/Q9DCS9_WTO60-2_files/external_arrow.png
- Table S5b/Q9DCS9/Q9DCS9_WTO60-2_files/mass_error.pl.ñU╕n
- Table S5b/Q9DCS9/Q9DCS9_WTO60-2_files/protein_view.css
- Table S5b/Q9DCS9/Q9DCS9_WTO60-2_files/protein_view.js.ñU╕n
- Table S5b/Q9DCS9/Q9DCS9_WTO60-2_files/protein_view-vendor.js.ñU╕n
- Table S5b/Q9DCS9/Q9DCS9_WTO60-2_files/saved_resource.html
- Table S5b/Q9DCS9/Q9DCS9_WTO60-3.html
- Table S5b/Q9DCS9/Q9DCS9_WTO60-3_files/
- Table S5b/Q9DCS9/Q9DCS9_WTO60-3_files/88x31_logo_white.gif
- Table S5b/Q9DCS9/Q9DCS9_WTO60-3_files/external_arrow.png
- Table S5b/Q9DCS9/Q9DCS9_WTO60-3_files/mass_error.pl.ñU╕n
- Table S5b/Q9DCS9/Q9DCS9_WTO60-3_files/protein_view.css
- Table S5b/Q9DCS9/Q9DCS9_WTO60-3_files/protein_view.js.ñU╕n
- Table S5b/Q9DCS9/Q9DCS9_WTO60-3_files/protein_view-vendor.js.ñU╕n
- Table S5b/Q9DCS9/Q9DCS9_WTO60-3_files/saved_resource.html
- Table S5b/Q9DCS9/Q9DCS9_WTO60-4.html
- Table S5b/Q9DCS9/Q9DCS9_WTO60-4_files/
- Table S5b/Q9DCS9/Q9DCS9_WTO60-4_files/88x31_logo_white.gif
- Table S5b/Q9DCS9/Q9DCS9_WTO60-4_files/external_arrow.png
- Table S5b/Q9DCS9/Q9DCS9_WTO60-4_files/mass_error.pl.ñU╕n
- Table S5b/Q9DCS9/Q9DCS9_WTO60-4_files/protein_view.css
- Table S5b/Q9DCS9/Q9DCS9_WTO60-4_files/protein_view.js.ñU╕n
- Table S5b/Q9DCS9/Q9DCS9_WTO60-4_files/protein_view-vendor.js.ñU╕n
- Table S5b/Q9DCS9/Q9DCS9_WTO60-4_files/saved_resource.html
- Table S5c/P12242/
- Table S5c/P12242/P12242_KIO-1-_K16_C25_C189_H215.html
- Table S5c/P12242/P12242_KIO-1-_K16_C25_C189_H215_files/
- Table S5c/P12242/P12242_KIO-1-_K16_C25_C189_H215_files/88x31_logo_white.gif
- Table S5c/P12242/P12242_KIO-1-_K16_C25_C189_H215_files/external_arrow.png
- Table S5c/P12242/P12242_KIO-1-_K16_C25_C189_H215_files/mass_error.pl.ñU╕n
- Table S5c/P12242/P12242_KIO-1-_K16_C25_C189_H215_files/protein_view.css
- Table S5c/P12242/P12242_KIO-1-_K16_C25_C189_H215_files/protein_view.js.ñU╕n
- Table S5c/P12242/P12242_KIO-1-_K16_C25_C189_H215_files/protein_view-vendor.js.ñU╕n
- Table S5c/P12242/P12242_KIO-1-_K16_C25_C189_H215_files/saved_resource.html
- Table S5c/P15105/
- Table S5c/P15105/P15105_KIO-1-H304.html
- Table S5c/P15105/P15105_KIO-1-H304_files/
[truncated: 336 more entries]
